# Supplementary material for: Spongia Sponges: Unabated Sources of Novel Secondary Metabolites
Source: Mar Drugs. 2024 May 7;22(5):213. doi: 10.3390/md22050213 (PMC11123444; doi:10.3390/md22050213)
Supplement: Supplementary file 1 [file marinedrugs-22-00213-s001.zip]

Archive with 1 entries (1 files):
- marinedrugs-2967897-supplementary.pdf
